# Supplementary material for: Modelling Functional Thyroid Follicular Structures Using P19 Embryonal Carcinoma Cells
Source: Cells. 2024 Nov 7;13(22):1844. doi: 10.3390/cells13221844 (PMC11593046; doi:10.3390/cells13221844)
Supplement: Supplementary file 1 [file cells-13-01844-s001.zip]

Archive with 1 entries (1 files):
- cells-3214702-supplementary.pdf
